# Supplementary material for: Development of a Two-Component Nanoparticle Vaccine Displaying an HIV-1 Envelope Glycoprotein that Elicits Tier 2 Neutralising Antibodies
Source: Vaccines (Basel). 2024 Sep 18;12(9):1063. doi: 10.3390/vaccines12091063 (PMC11436023; doi:10.3390/vaccines12091063)
Supplement: Supplementary file 1 [file vaccines-12-01063-s001.zip]

Archive with 1 entries (1 files):
- vaccines-3132917-supplementary.pdf
